# Supplementary material for: Genome Wide Transcriptome Analysis of Dendritic Cells Identifies Genes with Altered Expression in Psoriasis
Source: PLoS One. 2013 Sep 9;8(9):e73435. doi: 10.1371/journal.pone.0073435 (PMC3767820; doi:10.1371/journal.pone.0073435)
Supplement: Table S1 — Significantly enriched biological process gene ontology annotations among transcripts that showed changes in expression upon PGN stimulation and restimulation of iDCs. (XLS) [file pone.0073435.s003.xls]

## Sheet: GO_BiolProc
	N-NP		N-TP		NP-TP						N - N+PGN		N - T+PGN		N+PGN - T+PGN
GO_ID	up	down	up	down	up	down	Term			Function	up	down	up	down	up	down
GO:0006955	7.31825e-40		1.22868e-31		0.00187208	4.87398e-22	immune response			immune	100	0	94	0	4	14
GO:0006952	3.70851e-18		4.24161e-16		0.0141568	5.89389e-15	defense response			apoptosis	18	2	18	1	0	8
GO:0045321	7.78697e-15		6.33479e-08			0.0402684	leukocyte activation			cell cycle	8	38	4	27	0	0
GO:0006954	7.89886e-15		2.82131e-15		0.00837145	1.84438e-14	inflammatory response			motion	15	0	3	0	0	6
GO:0009611	3.44169e-14		1.07964e-10		0.0144979	1.70464e-14	response to wounding			energy production	0	15	0	12	0	0
GO:0001817	4.63962e-13		5.68744e-08				regulation of cytokine production			other	93	23	26	23	0	14
GO:0046649	1.46216e-12		1.81134e-06				lymphocyte activation
GO:0002684	1.4971e-09		6.56353e-11			0.0154866	positive regulation of immune system process
GO:0042110	1.74644e-09		0.000878675				T cell activation
GO:0050863	1.92976e-09		6.93879e-08				regulation of T cell activation
GO:0051249	1.9374e-09		2.97712e-08				regulation of lymphocyte activation
GO:0002237	7.15681e-09		5.25575e-05				response to molecule of bacterial origin
GO:0002694	2.08038e-08		5.09897e-08				regulation of leukocyte activation
GO:0048534	4.02336e-08		4.30368e-05				hemopoietic or lymphoid organ development
GO:0032496	4.94165e-08		0.000396162				response to lipopolysaccharide
GO:0002520	4.97534e-08		4.12784e-05				immune system development
GO:0001819	9.80479e-08		0.00011574				positive regulation of cytokine production
GO:0002521	4.3355e-07		0.00156093				leukocyte differentiation
GO:0034097	4.97801e-07		0.000571865				response to cytokine stimulus
GO:0030097	6.69748e-07		0.000543565				hemopoiesis
GO:0019221	3.62747e-06		0.000376334				cytokine-mediated signaling pathway
GO:0032944	6.6723e-06		3.73685e-05				regulation of mononuclear cell proliferation
GO:0070663	6.6723e-06		3.73685e-05				regulation of leukocyte proliferation
GO:0009617	6.67821e-06		0.00496378				response to bacterium
GO:0042035	6.74462e-06		4.26461e-06				regulation of cytokine biosynthetic process
GO:0002250	1.0788e-05		0.00126331				adaptive immune response
GO:0002460	1.0788e-05		0.00126331				adaptive immune response based on somatic recombination of immune receptors built from immunoglobulin superfamily domains
GO:0030098	1.84469e-05		0.00576723				lymphocyte differentiation
GO:0050670	2.59156e-05		3.05921e-05				regulation of lymphocyte proliferation
GO:0002696	2.67258e-05		1.56299e-06				positive regulation of leukocyte activation
GO:0050778	3.25937e-05		1.24468e-06				positive regulation of immune response
GO:0051251	3.70118e-05		9.66387e-06				positive regulation of lymphocyte activation
GO:0050870	4.47803e-05		0.00010165				positive regulation of T cell activation
GO:0002697	6.17472e-05		6.24578e-06				regulation of immune effector process
GO:0032655	7.08002e-05		1.11545e-05				regulation of interleukin-12 production
GO:0046651	0.000128674		0.000761332				lymphocyte proliferation
GO:0042129	0.000139035		0.000990876				regulation of T cell proliferation
GO:0031349	0.000143666		0.000196118				positive regulation of defense response
GO:0070661	0.000186242		0.00121559				leukocyte proliferation
GO:0032943	0.000186242		0.00121559				mononuclear cell proliferation
GO:0070665	0.000274282		0.00029079				positive regulation of leukocyte proliferation
GO:0032946	0.000274282		0.00029079				positive regulation of mononuclear cell proliferation
GO:0002819	0.000274282		3.48926e-06				regulation of adaptive immune response
GO:0042108	0.00038618		7.7045e-06				positive regulation of cytokine biosynthetic process
GO:0032642	0.000391018						regulation of chemokine production
GO:0032663	0.000415597		0.000587078				regulation of interleukin-2 production
GO:0019882	0.000511432		0.0226562			0.000104766	antigen processing and presentation
GO:0030217	0.000999697						T cell differentiation
GO:0002822	0.00117157		2.68833e-06				regulation of adaptive immune response based on somatic recombination of immune receptors built from immunoglobulin superfamily domains
GO:0050671	0.00117157		0.000232695				positive regulation of lymphocyte proliferation
GO:0002675	0.00146356						positive regulation of acute inflammatory response
GO:0045076	0.00151437		0.00239749				regulation of interleukin-2 biosynthetic process
GO:0050900	0.00151907		0.0146912				leukocyte migration
GO:0045637	0.00180062		0.0117673				regulation of myeloid cell differentiation
GO:0048002	0.00180269		0.00789524				antigen processing and presentation of peptide antigen
GO:0032722	0.00180496						positive regulation of chemokine production
GO:0009615	0.00186536		7.5573e-06				response to virus
GO:0042102	0.00237675		0.00152341				positive regulation of T cell proliferation
GO:0002443	0.0025187		0.0314156				leukocyte mediated immunity
GO:0002821	0.00318124		0.00372795				positive regulation of adaptive immune response
GO:0042113	0.00322789						B cell activation
GO:0042060	0.00323314					0.00475374	wound healing
GO:0050868	0.0036419						negative regulation of T cell activation
GO:0002706	0.00417928		4.33305e-05				regulation of lymphocyte mediated immunity
GO:0051250	0.00417928						negative regulation of lymphocyte activation
GO:0002252	0.00420353		0.0121042			0.0264882	immune effector process
GO:0002504	0.00450447					1.48444e-05	antigen processing and presentation of peptide or polysaccharide antigen via MHC class II
GO:0045639	0.00450447		0.0248444				positive regulation of myeloid cell differentiation
GO:0051023	0.00476397		0.0110287				regulation of immunoglobulin secretion
GO:0002695	0.00592456						negative regulation of leukocyte activation
GO:0002274	0.00638563						myeloid leukocyte activation
GO:0002449	0.00639045						lymphocyte mediated immunity
GO:0032675	0.00724558		0.0434566				regulation of interleukin-6 production
GO:0002703	0.00922932		0.000227056				regulation of leukocyte mediated immunity
GO:0001818	0.00976799						negative regulation of cytokine production
GO:0031341	0.0103579		0.000292067				regulation of cell killing
GO:0002478	0.010408						antigen processing and presentation of exogenous peptide antigen
GO:0032653	0.010408						regulation of interleukin-10 production
GO:0050727	0.0112916						regulation of inflammatory response
GO:0045619	0.0113091		0.0120362				regulation of lymphocyte differentiation
GO:0045580	0.0118104		0.00498626				regulation of T cell differentiation
GO:0002824	0.0144256		0.00285291				positive regulation of adaptive immune response based on somatic recombination of immune receptors built from immunoglobulin superfamily domains
GO:0050707	0.0144256						regulation of cytokine secretion
GO:0050729	0.0144256						positive regulation of inflammatory response
GO:0002673	0.0166641						regulation of acute inflammatory response
GO:0045086	0.018802		0.00967533				positive regulation of interleukin-2 biosynthetic process
GO:0042100	0.018802						B cell proliferation
GO:0002683	0.0202248						negative regulation of immune system process
GO:0002764	0.0202681		0.00109404				immune response-regulating signal transduction
GO:0019884	0.0244689						antigen processing and presentation of exogenous antigen
GO:0002708	0.0255686		0.00180411				positive regulation of lymphocyte mediated immunity
GO:0002705	0.0255686		0.00180411				positive regulation of leukocyte mediated immunity
GO:0001816	0.0260724		0.00693739				cytokine production
GO:0030183	0.0324175						B cell differentiation
GO:0001910	0.0332647		0.00326075				regulation of leukocyte mediated cytotoxicity
GO:0002495	0.0384059						antigen processing and presentation of peptide antigen via MHC class II
GO:0019886	0.0384059						antigen processing and presentation of exogenous peptide antigen via MHC class II
GO:0002637	0.0385936		0.00442179				regulation of immunoglobulin production
GO:0042098	0.0452844						T cell proliferation
GO:0070555	0.0470231						response to interleukin-1
GO:0002526						0.000439924	acute inflammatory response
GO:0006909						0.0115064	phagocytosis
GO:0050764						0.0324637	regulation of phagocytosis
GO:0002541						0.034215	activation of plasma proteins involved in acute inflammatory response
GO:0002474			0.0389054				antigen processing and presentation of peptide antigen via MHC class I
GO:0002757			0.00176863				immune response-activating signal transduction
GO:0031343			0.00238919				positive regulation of cell killing
GO:0046634			0.00302718				regulation of alpha-beta T cell activation
GO:0002253			0.00492213				activation of immune response
GO:0045089			0.00693739				positive regulation of innate immune response
GO:0002768			0.0116676				immune response-regulating cell surface receptor signaling pathway
GO:0002699			0.016952				positive regulation of immune effector process
GO:0045087			0.0175372				innate immune response
GO:0048535			0.0184088				lymph node development
GO:0045622			0.0184088				regulation of T-helper cell differentiation
GO:0042088			0.0184088				T-helper 1 type immune response
GO:0043370			0.0212602				regulation of CD4-positive, alpha beta T cell differentiation
GO:0002429			0.0228033				immune response-activating cell surface receptor signaling pathway
GO:0050851			0.0248444				antigen receptor-mediated signaling pathway
GO:0001912			0.0253524				positive regulation of leukocyte mediated cytotoxicity
GO:0045088			0.0263696				regulation of innate immune response
GO:0002700			0.0317306				regulation of production of molecular mediator of immune response
GO:0045084			0.0324358				positive regulation of interleukin-12 biosynthetic process
GO:0002263			0.0434566				cell activation during immune response
GO:0002366			0.0434566				leukocyte activation during immune response
GO:0042981	9.26443e-16		5.38792e-08			0.000189774	regulation of apoptosis
GO:0043067	1.37962e-15		5.87725e-08			0.000226546	regulation of programmed cell death
GO:0010941	1.44778e-15		5.26299e-08			0.000215438	regulation of cell death
GO:0010033	3.65731e-10		4.44894e-06			0.00088169	response to organic substance
GO:0043066	1.1453e-09		0.000170947			8.52224e-05	negative regulation of apoptosis
GO:0043069	1.59294e-09		0.000236055			9.88806e-05	negative regulation of programmed cell death
GO:0060548	1.65238e-09		0.000140022			9.45298e-05	negative regulation of cell death
GO:0006916	1.93406e-09		2.67544e-05			8.02057e-06	anti-apoptosis
GO:0006915	6.61422e-08		2.49155e-07				apoptosis
GO:0012501	1.08347e-07		5.0868e-07				programmed cell death
GO:0016265	1.07479e-06		1.81238e-06				death
GO:0008219	1.98954e-06		2.35875e-06				cell death
GO:0043065	1.20814e-05		0.000683334				positive regulation of apoptosis
GO:0043068	1.4058e-05		0.00081953				positive regulation of programmed cell death
GO:0010942	1.54907e-05		0.000915515				positive regulation of cell death
GO:0006917	0.000554556		0.0156654				induction of apoptosis
GO:0012502	0.000569382		0.0165919				induction of programmed cell death
GO:0007242	0.00124385		0.0249779				intracellular signaling cascade
GO:0030071		0.0374293					regulation of mitotic metaphase/anaphase transition
GO:0007076		0.0399339					mitotic chromosome condensation
GO:0000079				0.00508888			regulation of cyclin-dependent protein kinase activity
GO:0042127	9.74327e-09		7.23059e-06				regulation of cell proliferation
GO:0008283	2.99127e-06		0.000169946	0.000128925			cell proliferation
GO:0008284	2.91245e-05		0.00430257				positive regulation of cell proliferation
GO:0008285	0.000147377		0.000147715				negative regulation of cell proliferation
GO:0045935	0.000555319						positive regulation of nucleobase, nucleoside, nucleotide and nucleic acid metabolic process
GO:0051785	0.0059593						positive regulation of nuclear division
GO:0045840	0.0059593						positive regulation of mitosis
GO:0045787	0.0225156						positive regulation of cell cycle
GO:0022403		1.22709e-15		1.46569e-16			cell cycle phase
GO:0000279		3.05892e-15		3.99811e-16			M phase
GO:0000087		5.78446e-15		5.79284e-16			M phase of mitotic cell cycle
GO:0007067		6.90684e-15		4.15237e-16			mitosis
GO:0000280		6.90684e-15		4.15237e-16			nuclear division
GO:0007049		1.65601e-14		4.09345e-18			cell cycle
GO:0000278		2.85216e-13		3.37766e-16			mitotic cell cycle
GO:0022402		4.04343e-12		6.11167e-16			cell cycle process
GO:0006260		1.93484e-10		1.80317e-08			DNA replication
GO:0051301		2.13469e-10		3.01648e-13			cell division
GO:0006974		4.38536e-06		0.00354327			response to DNA damage stimulus
GO:0000075		6.38818e-05		0.00134001			cell cycle checkpoint
GO:0007059		8.17825e-05		1.77836e-05			chromosome segregation
GO:0007051		0.000427409		0.00255235			spindle organization
GO:0006261		0.00282845		0.000937551			DNA-dependent DNA replication
GO:0051726		0.00513821		0.000583043			regulation of cell cycle
GO:0006297		0.00832731		0.0048755			nucleotide-excision repair, DNA gap filling
GO:0051329		0.00937343		0.00794954			interphase of mitotic cell cycle
GO:0051325		0.0131294		0.0117512			interphase
GO:0007346		0.0195303		0.0124631			regulation of mitotic cell cycle
GO:0009116		0.000267147					nucleoside metabolic process
GO:0009119		0.000515559					ribonucleoside metabolic process
GO:0006281		0.000630426					DNA repair
GO:0007093		0.00379467					mitotic cell cycle checkpoint
GO:0031570		0.00830928					DNA integrity checkpoint
GO:0034404		0.0084268					nucleobase, nucleoside and nucleotide biosynthetic process
GO:0034654		0.0084268					nucleobase, nucleoside, nucleotide and nucleic acid biosynthetic process
GO:0006221		0.00990339					pyrimidine nucleotide biosynthetic process
GO:0009262		0.0105698					deoxyribonucleotide metabolic process
GO:0046112		0.01198					nucleobase biosynthetic process
GO:0009165		0.0153018					nucleotide biosynthetic process
GO:0042278		0.0182753					purine nucleoside metabolic process
GO:0046128		0.0182753					purine ribonucleoside metabolic process
GO:0051276		0.025803					chromosome organization
GO:0006220		0.0261373					pyrimidine nucleotide metabolic process
GO:0031577		0.0281761					spindle checkpoint
GO:0006284		0.0374527					base-excision repair
GO:0009156		0.0485448					ribonucleoside monophosphate biosynthetic process
GO:0006323				0.00320062			DNA packaging
GO:0010564				0.0124016			regulation of cell cycle process
GO:0051783				0.021721			regulation of nuclear division
GO:0007088				0.021721			regulation of mitosis
GO:0006333				0.0458338			chromatin assembly or disassembly
GO:0006268				0.0475456			DNA unwinding during replication
GO:0042330	1.95384e-09		1.30067e-07			1.55919e-05	taxis
GO:0006935	1.95384e-09		1.30067e-07			1.55919e-05	chemotaxis
GO:0007626	4.91538e-06		0.00259445			0.00305469	locomotory behavior
GO:0040017	0.000181632						positive regulation of locomotion
GO:0051272	0.000669058						positive regulation of cell motion
GO:0030335	0.000996519						positive regulation of cell migration
GO:0050921	0.0022163						positive regulation of chemotaxis
GO:0050920	0.00318124						regulation of chemotaxis
GO:0040012	0.00843212					0.0391729	regulation of locomotion
GO:0030595	0.00846464						leukocyte chemotaxis
GO:0051270	0.00879583					0.0399929	regulation of cell motion
GO:0060326	0.0112858						cell chemotaxis
GO:0030334	0.0140942					0.039199	regulation of cell migration
GO:0060341	0.0232394						regulation of cellular localization
GO:0016477	0.0334314						cell migration
GO:0051186		4.59807e-05		0.00048618			cofactor metabolic process
GO:0006732		0.000209411		0.00128032			coenzyme metabolic process
GO:0045333		0.000567036		0.00907306			cellular respiration
GO:0006084		0.00868394		0.0176377			acetyl-CoA metabolic process
GO:0016053		0.0129509		0.0167136			organic acid biosynthetic process
GO:0009060		0.0218999		0.0447934			aerobic respiration
GO:0006091		0.0291975		0.0478048			generation of precursor metabolites and energy
GO:0007006		0.0350966		0.00595168			mitochondrial membrane organization
GO:0046356		0.0485448		0.0370299			acetyl-CoA catabolic process
GO:0006099		0.0485448		0.0370299			tricarboxylic acid cycle
GO:0015980		0.0342734					energy derivation by oxidation of organic compounds
GO:0022904		0.0472979					respiratory electron transport chain
GO:0007005		0.0378429					mitochondrion organization
GO:0042775		0.0378874					mitochondrial ATP synthesis coupled electron transport
GO:0042773		0.0378874					ATP synthesis coupled electron transport
GO:0070585				0.0362914			protein localization in mitochondrion
GO:0006626				0.0362914			protein targeting to mitochondrion
GO:0001775	9.51811e-17		5.78715e-08			0.0332055	cell activation
GO:0050865	3.22942e-09		6.23013e-08				regulation of cell activation
GO:0048584	3.27139e-09		1.54378e-06				positive regulation of response to stimulus
GO:0051240	4.69351e-06		0.0479222				positive regulation of multicellular organismal process
GO:0031328	4.85953e-06						positive regulation of cellular biosynthetic process
GO:0032103	6.67726e-06						positive regulation of response to external stimulus
GO:0009891	6.86675e-06						positive regulation of biosynthetic process
GO:0051173	7.66905e-06						positive regulation of nitrogen compound metabolic process
GO:0032101	1.07007e-05						regulation of response to external stimulus
GO:0050867	1.18863e-05		3.60212e-06				positive regulation of cell activation
GO:0051094	1.72927e-05		0.00179595				positive regulation of developmental process
GO:0009967	1.91319e-05		0.000221948				positive regulation of signal transduction
GO:0010647	6.18795e-05		0.00139911				positive regulation of cell communication
GO:0007610	8.56643e-05		0.0247945				behavior
GO:0010557	0.000110445						positive regulation of macromolecule biosynthetic process
GO:0051241	0.000188579						negative regulation of multicellular organismal process
GO:0045428	0.000195281		0.0260419			0.0284923	regulation of nitric oxide biosynthetic process
GO:0010628	0.000224878						positive regulation of gene expression
GO:0045597	0.000299806		0.0025965				positive regulation of cell differentiation
GO:0045429	0.000305243		0.0253524				positive regulation of nitric oxide biosynthetic process
GO:0010604	0.000314403						positive regulation of macromolecule metabolic process
GO:0019220	0.00037872						regulation of phosphate metabolic process
GO:0051174	0.00037872						regulation of phosphorus metabolic process
GO:0045893	0.000560088						positive regulation of transcription, DNA-dependent
GO:0051254	0.00066125						positive regulation of RNA metabolic process
GO:0007267	0.000915329						cell-cell signaling
GO:0051353	0.00120368						positive regulation of oxidoreductase activity
GO:0045944	0.00124533						positive regulation of transcription from RNA polymerase II promoter
GO:0048660	0.00147835						regulation of smooth muscle cell proliferation
GO:0042325	0.00151516						regulation of phosphorylation
GO:0070201	0.00165306		0.0363915				regulation of establishment of protein localization
GO:0045941	0.0017998						positive regulation of transcription
GO:0032880	0.00203504						regulation of protein localization
GO:0042327	0.00211525						positive regulation of phosphorylation
GO:0010627	0.00233593		0.0214471				regulation of protein kinase cascade
GO:0007243	0.00240026		0.0017528				protein kinase cascade
GO:0050866	0.00240798						negative regulation of cell activation
GO:0045937	0.00273323						positive regulation of phosphate metabolic process
GO:0010562	0.00273323						positive regulation of phosphorus metabolic process
GO:0051223	0.00274943						regulation of protein transport
GO:0051341	0.00275186						regulation of oxidoreductase activity
GO:0009991	0.00276554						response to extracellular stimulus
GO:0001932	0.00278631						regulation of protein amino acid phosphorylation
GO:0048661	0.00318124						positive regulation of smooth muscle cell proliferation
GO:0051050	0.00324008						positive regulation of transport
GO:0001934	0.0032456						positive regulation of protein amino acid phosphorylation
GO:0048545	0.00338204		0.0350481				response to steroid hormone stimulus
GO:0031667	0.0045479						response to nutrient levels
GO:0051222	0.00466259						positive regulation of protein transport
GO:0010574	0.00476397						regulation of vascular endothelial growth factor production
GO:0051789	0.00476398					0.000214207	response to protein stimulus
GO:0010740	0.00494282		0.0220165				positive regulation of protein kinase cascade
GO:0048520	0.00524755						positive regulation of behavior
GO:0032768	0.0059593						regulation of monooxygenase activity
GO:0006357	0.00646584						regulation of transcription from RNA polymerase II promoter
GO:0050708	0.0065886						regulation of protein secretion
GO:0032844	0.00824231						regulation of homeostatic process
GO:0009719	0.00881875		0.0331623				response to endogenous stimulus
GO:0007259	0.0112858		0.00152341				JAK-STAT cascade
GO:0051051	0.0121833		0.0274527				negative regulation of transport
GO:0051046	0.0141098						regulation of secretion
GO:0043122	0.014159		0.00367526				regulation of I-kappaB kinase/NF-kappaB cascade
GO:0043281	0.0146086					0.0358371	regulation of caspase activity
GO:0032355	0.0166711						response to estradiol stimulus
GO:0006919	0.0166711						activation of caspase activity
GO:0007584	0.0166947						response to nutrient
GO:0051048	0.018405						negative regulation of secretion
GO:0044093	0.018501						positive regulation of molecular function
GO:0050730	0.0185112						regulation of peptidyl-tyrosine phosphorylation
GO:0052548	0.0187414					0.0387293	regulation of endopeptidase activity
GO:0032770	0.018802						positive regulation of monooxygenase activity
GO:0006986	0.0237968					0.000772065	response to unfolded protein
GO:0031960	0.0238483						response to corticosteroid stimulus
GO:0045069	0.0244689						regulation of viral genome replication
GO:0052547	0.0254868					0.0490043	regulation of peptidase activity
GO:0051130	0.0254964						positive regulation of cellular component organization
GO:0006979	0.0255312						response to oxidative stress
GO:0034976	0.0255686						response to endoplasmic reticulum stress
GO:0050795	0.0260724						regulation of behavior
GO:0060558	0.0261874		0.0324358				regulation of calcidiol 1-monooxygenase activity
GO:0043280	0.0265423						positive regulation of caspase activity
GO:0010952	0.0265423						positive regulation of peptidase activity
GO:0050731	0.029123						positive regulation of peptidyl-tyrosine phosphorylation
GO:0051090	0.0293714						regulation of transcription factor activity
GO:0009725	0.0300042		0.0364898				response to hormone stimulus
GO:0051101	0.0342686						regulation of DNA binding
GO:0019722	0.0374145						calcium-mediated signaling
GO:0045765	0.0382727						regulation of angiogenesis
GO:0010575	0.0384059						positive regulation vascular endothelial growth factor production
GO:0051047	0.0433828						positive regulation of secretion
GO:0032890	0.0470231		0.0389054				regulation of organic acid transport
GO:0042516	0.0470231						regulation of tyrosine phosphorylation of Stat3 protein
GO:0042592	0.0484224						homeostatic process
GO:0016044		0.00198082		0.000551379		0.0239325	membrane organization
GO:0010324		0.00691707				0.020165	membrane invagination
GO:0006897		0.00691707				0.020165	endocytosis
GO:0006414				2.2315e-08		0.0408474	translational elongation
GO:0042176						0.00307475	regulation of protein catabolic process
GO:0016192						0.00442823	vesicle-mediated transport
GO:0046456						0.0396253	icosanoid biosynthetic process
GO:0051235						0.0398572	maintenance of location
GO:0048285		6.65835e-15		6.18673e-16			organelle fission
GO:0006259		6.38956e-12		2.5947e-06			DNA metabolic process
GO:0055114		5.27428e-07		0.000802471			oxidation reduction
GO:0008610		0.00042703		0.000565227			lipid biosynthetic process
GO:0016125		0.000408752		0.00599764			sterol metabolic process
GO:0033554		0.000621635		0.0292115			cellular response to stress
GO:0016126		0.00711725		0.0123493			sterol biosynthetic process
GO:0034621		0.00925472		4.03118e-05			cellular macromolecular complex subunit organization
GO:0046394		0.0129509		0.0167136			carboxylic acid biosynthetic process
GO:0043623		0.0248084		0.0315517			cellular protein complex assembly
GO:0034622		0.0249489		0.000426076			cellular macromolecular complex assembly
GO:0006412		0.0322961		1.11895e-06			translation
GO:0043933		0.0351054		0.000108853			macromolecular complex subunit organization
GO:0065003		0.0454702		0.000504292			macromolecular complex assembly
GO:0044271		0.00327557					nitrogen compound biosynthetic process
GO:0008203		0.00557513					cholesterol metabolic process
GO:0051188		0.00981439					cofactor biosynthetic process
GO:0009108		0.0175003					coenzyme biosynthetic process
GO:0000226		0.0243625					microtubule cytoskeleton organization
GO:0007010		0.0391082					cytoskeleton organization
GO:0043123			0.0185736				positive regulation of I-kappaB kinase/NF-kappaB cascade
GO:0032891			0.0184088				negative regulation of organic acid transport
GO:0046907				0.0121189			intracellular transport
GO:0006461				0.014443			protein complex assembly
GO:0070271				0.014443			protein complex biogenesis
GO:0051187				0.0176377			cofactor catabolic process
GO:0006457				0.0296013			protein folding
GO:0006886				0.0464555			intracellular protein transport
GO:0034613				0.0468633			cellular protein localization
