# Supplementary material for: Genome Wide Transcriptome Analysis of Dendritic Cells Identifies Genes with Altered Expression in Psoriasis
Source: PLoS One. 2013 Sep 9;8(9):e73435. doi: 10.1371/journal.pone.0073435 (PMC3767820; doi:10.1371/journal.pone.0073435)
Supplement: Table S2 — Significantly enriched Kegg pathways among transcripts that showed changes in expression upon PGN stimulation and restimulation of iDCs. (XLS) [file pone.0073435.s004.xls]

## Sheet: KEGG
	N-NP		N-TP		NP-TP						N - N+PGN		N - T+PGN		N+PGN - T+PGN
Kegg ID	up	down	up	down	up	down	Pathway name			Function	up	down	up	down	up	down
hsa04060	3.45919e-21		2.02608e-17		0.0111536	0.000120247	Cytokine-cytokine receptor interaction			immune	19	0	16	1	1	12
hsa05332	1.63763e-08		1.62981e-05			6.09617e-06	Graft-versus-host disease			apoptosis	1	0	1	0	0	0
hsa04640	3.33496e-08		0.000195615			0.00384865	Hematopoietic cell lineage			cell cycle	0	4	0	3	0	0
hsa05330	3.74547e-08		2.39339e-05			3.31112e-06	Allograft rejection			energy production	0	2	0	2	0	0
hsa04940	2.37312e-07		0.000198961			9.27385e-06	Type I diabetes mellitus			other	3	7	2	6	0	3
hsa04672	1.82982e-06		0.0276583			5.45334e-06	Intestinal immune network for IgA production
hsa04062	1.25271e-05		6.30005e-06			0.0216419	Chemokine signaling pathway
hsa05310	1.51972e-05					6.3371e-07	Asthma
hsa05320	1.55027e-05		0.037144			0.00037466	Autoimmune thyroid disease
hsa04612	4.4518e-05		0.00649208			1.53323e-06	Antigen processing and presentation
hsa04621	0.000104938		0.0119019				NOD-like receptor signaling pathway
hsa05416	0.000109391		0.0364082			0.00365971	Viral myocarditis
hsa05322	0.00117757		0.00909119	0.0128817		2.077e-08	Systemic lupus erythematosus
hsa04620	0.00139126		0.0054532				Toll-like receptor signaling pathway
hsa04660	0.0027927		0.00234885				T cell receptor signaling pathway
hsa04623	0.01231						Cytosolic DNA-sensing pathway
hsa05340	0.0129208		0.0019989				Primary immunodeficiency
hsa04622	0.0198915						RIG-I-like receptor signaling pathway
hsa04650	0.020775		0.0154633				Natural killer cell mediated cytotoxicity
hsa04210	0.0280942		0.00196579				Apoptosis
hsa04110		5.88212e-08		3.38461e-06			Cell cycle
hsa03030		3.11444e-05		0.000204128			DNA replication
hsa03410		0.0087451					Base excision repair
hsa03430		0.0375532		0.041954			Mismatch repair
hsa00010		0.00256282		0.0384828			Glycolysis / Gluconeogenesis
hsa00620		0.00772179		0.00942009			Pyruvate metabolism
hsa04630	0.000113304		9.12516e-06				Jak-STAT signaling pathway
hsa04514	0.000118087		0.0147547			0.000870651	Cell adhesion molecules (CAMs)
hsa05020	0.0474449					0.00107713	Prion diseases
hsa05010		0.000144493		0.00571495			Alzheimer's disease
hsa05012		0.0091234		0.0197524			Parkinson's disease
hsa04914		0.00828388		0.0125134			Progesterone-mediated oocyte maturation
hsa00240		2.70743e-05					Pyrimidine metabolism
hsa05016		0.00828824					Huntington's disease
hsa00230		0.0134216					Purine metabolism
hsa00310		0.0126287					Lysine degradation
hsa03010				3.39428e-06			Ribosome
hsa04114				0.00682873			Oocyte meiosis
hsa00640				0.0384996			Propanoate metabolism
hsa04610						0.0497685	Complement and coagulation cascades
